# Supplementary material for: Chemical Blockage of the Mitochondrial Rhomboid Protease PARL by Novel Ketoamide Inhibitors Reveals Its Role in PINK1/Parkin-Dependent Mitophagy
Source: J Med Chem. 2022 Dec 21;66(1):251–65. doi: 10.1021/acs.jmedchem.2c01092 (PMC9841525; doi:10.1021/acs.jmedchem.2c01092)
Supplement: Supplementary file 2 — jm2c01092_si_002.csv [file jm2c01092_si_002.csv]

Compound	SMILE	IC50 [nM](GlpG in detergent)	IC50 [nM](PARL in liposomes)	IC50 [µM] HEK293T cells	IC50 [µM] HEK293T cells (CCCP)
1	O=C(N[C@@H](CCCNC(N)=N)C(N[C@@H](CC1=CNC=N1)C(N[C@H](C(NC2=CC=C3C(OC(C=C3C)=O)=C2)=O)C)=O)=O)[C@H](C(C)C)NC([C@H](CCCNC(N)=N)NC(C)=O)=O	substrate
2	O=C([C@@H](NC(C)=O)C(C)C)N[C@H](C(N[C@H](C(N[C@H](C(C(NCCCCC1=CC=CC=C1)=O)=O)C)=O)CC2=CNC=N2)=O)CCCNC(N)=N	132 ± 23
3	C[C@@H](C(N[C@@H](C(C)C)C(N[C@@H](CC1=CC=CC=C1)C(N[C@@H](CC(C)C)C(N[C@H](C(NC2=CC(OC(C=C3C)=O)=C3C=C2)=O)C)=O)=O)=O)=O)NC(C)=O		substrate
4	C[C@@H](C(N[C@@H](C(C)C)C(N[C@@H](CC1=CC=CC=C1)C(N[C@@H](CC(C)C)C(N[C@@H](C)C(NC2=CC=C3C(OC(C=C3C)=O)=C2)=O)=O)=O)=O)=O)NC([C@H](CCCNC(N)=N)NC([C@H](CCCNC(N)=N)NC([C@H](CCCNC(N)=N)NC(C)=O)=O)=O)=O		substrate
5	C[C@@H](C(N[C@@H](C(C)C)C(N[C@@H](CC1=CC=CC=C1)C(N[C@@H](CC(C)C)C(N[C@@H](C)C(C(NCCCCC2=CC=CC=C2)=O)=O)=O)=O)=O)=O)NC(C)=O		28 ± 3	0.41 ± 0.08	0.15 ± 0.03
6	C[C@@H](C(N[C@@H](C(C)C)C(N[C@@H](CC1=CC=CC=C1)C(N[C@@H](CC(C)C)C(N[C@@H](C)C(C(NCCCCC2=CC=CC=C2)=O)=O)=O)=O)=O)=O)NC([C@H](CCCNC(N)=N)NC([C@H](CCCNC(N)=N)NC(C)=O)=O)=O		80 ± 11	3.2 ± 0.4
7	O=C(N[C@@H](CCCNC(N)=N)C(N[C@@H](CC1=CC=CC=C1)C(N[C@@H](CCCCN)C(N[C@@H]([C@H](CC)C)C(N[C@@H](CC2=CC=CC=C2)C(C(NCCCCC3=CC=CC=C3)=O)=O)=O)=O)=O)=O)[C@H](CCCNC(N)=N)NC(C)=O		1042 ± 110
